# Supplementary material for: Immunization with Genetically Modified Trypanosomes Provides Protection against Transmissible Spongiform Encephalopathies
Source: Int J Mol Sci. 2022 Sep 13;23(18):10629. doi: 10.3390/ijms231810629 (PMC9503410; doi:10.3390/ijms231810629)
Supplement: Supplementary file 1 [file ijms-23-10629-s001.zip]

Archive with 1 entries (1 files):
- ijms-1893665-supplementary.pdf
